# Supplementary material for: Concordance and Clinical Significance of Genomic Alterations in Progressive Tumor Tissue and Matched Circulating Tumor DNA in Aggressive-variant Prostate Cancer
Source: Cancer Res Commun. 2023 Nov 3;3(11):2221–32. doi: 10.1158/2767-9764.CRC-23-0175 (PMC10624154; doi:10.1158/2767-9764.CRC-23-0175)
Supplement: Supplementary Table 1 — Source, Multi-modal Imaging Characterization and Sampling of Progressive Tumor Tissue for Next-generation Sequencing. [file crc-23-0175-s01.xls]

## Sheet: Supplementary Table 1
Supplementary Table 1. Source, Multi-modal Imaging Characterization and Sampling of Progressive Tumor Tissue for Next-generation Sequencing.
ID	CRPC type	PSA	Progressive status	Source of specimen	Acquisition method of specimens	Determination the progressive lesions image
						PSMA PET/CT	FDG PET/CT	mpMRI	CT	Bone Scintigraphy	CEUS of liver metastases
P01	AVPC	0.591	Oligoprogression	Lymph node	Metastase resection	Yes	Yes	Yes
P07	AVPC	1.16	Oligoprogression	Lesion in prostate gland	Radical prostatectomy	Yes	Yes	Yes
P08	AVPC	0.6	Polyprogression	Bone	Metastase resection	Yes	Yes	Yes
P09	AVPC	10.17	Oligoprogression	Lesion in prostate gland	Palliative cystoprostatectomy	Yes	Yes	Yes
P11	AVPC	42.9	Polyprogression	Bone	Metastase biopsy	Yes	Yes	Yes
P13	AVPC	159	Polyprogression	Lymph node	Metastase biopsy			Yes		Yes
P14	AVPC	0.691	Oligoprogression	Lesion in prostate gland	Radical prostatectomy	Yes	Yes	Yes
P15	AVPC	0.01	Polyprogression	Liver	Metastase biopsy	Yes	Yes	Yes			Yes
P16	AVPC	0.082	Oligoprogression	Bone	Metastase biopsy	Yes	Yes	Yes
P18	AVPC	1366	Polyprogression	Liver	Metastase biopsy		Yes	Yes			Yes
P22	AVPC	68.5	Polyprogression	Bone	Metastase biopsy	Yes	Yes	Yes
P23	AVPC	30.45	Polyprogression	Lesion in prostate gland	Palliative cystoprostatectomy		Yes	Yes
P25	AVPC	203	Polyprogression	Lymph node	Metastase biopsy	Yes	Yes	Yes
P26	AVPC	9.41	Polyprogression	Lesion in prostate gland	Prostate biopsy	Yes		Yes
P28	AVPC	0.72	Oligoprogression	Prostate bed recurrent lesion	Biopsy for prostate bed recurrent lesion	Yes	Yes	Yes
P29	AVPC	26.3	Polyprogression	Bladder neck	TUR			Yes		Yes
P31	AVPC	0.36	Polyprogression	Lesion in prostate gland	Prostate biopsy	Yes	Yes	Yes
P32	AVPC	41.85	Oligoprogression	Bone	Metastase biopsy			Yes	Yes	Yes
P33	AVPC	8.19	Oligoprogression	Bone	Metastase biopsy	Yes	Yes	Yes
P35	AVPC	0.01	Polyprogression	Lymph node	Metastase biopsy	Yes	Yes	Yes
P37	AVPC	0.01	Polyprogression	Lesion in prostate gland	Prostate biopsy	Yes	Yes	Yes
P38	AVPC	3.36	Polyprogression	Lymph node	Metastase biopsy	Yes	Yes	Yes
P39	AVPC	1.5	Oligoprogression	Lung	Metastase resection	Yes	Yes		Yes
P40	AVPC	48.8	Polyprogression	Liver	Metastase biopsy		Yes	Yes			Yes
P41	AVPC	0.41	Oligoprogression	Bladder neck	TUR	Yes	Yes	Yes
P42	AVPC	12.7	Oligoprogression	Lesion in prostate gland	Prostate biopsy	Yes	Yes	Yes
P43	AVPC	3.71	Oligoprogression	Prostate bed recurrent lesion	Biopsy for prostate bed recurrent lesion	Yes	Yes	Yes
P45	AVPC	0.46	Oligoprogression	Lesion in prostate gland	Radical prostatectomy	Yes	Yes	Yes
P46	AVPC	122.6	Polyprogression	Liver	Metastase biopsy		Yes	Yes			Yes
P47	AVPC	1.31	Polyprogression	Lesion in prostate gland	Radical prostatectomy		Yes	Yes
P48	AVPC	2	Oligoprogression	Lesion in prostate gland	Radical prostatectomy	Yes	Yes	Yes
P49	AVPC	757	Polyprogression	Liver	Metastase biopsy		Yes	Yes			Yes
P50	AVPC	5000	Polyprogression	Bladder neck	TUR	Yes	Yes	Yes
P51	AVPC	0.003	Oligoprogression	Bone	Metastase biopsy	Yes	Yes	Yes
P52	AVPC	6.46	Polyprogression	Liver	Metastase biopsy	Yes		Yes			Yes
P53	AVPC	107	Polyprogression	Bone	Metastase biopsy		Yes	Yes	Yes
P54	AVPC	0.07	Polyprogression	Lesion in prostate gland	Prostate biopsy	Yes	Yes	Yes
P56	AVPC	0.13	Oligoprogression	Lymph node	Metastase biopsy	Yes	Yes	Yes
P57	AVPC	15.44	Polyprogression	Liver	Metastase biopsy		Yes	Yes			Yes
P61	AVPC	0.04	Polyprogression	Lymph node	Metastase biopsy	Yes	Yes	Yes
P63	AVPC	0.01	Polyprogression	Lesion in prostate gland	Prostate biopsy	Yes	Yes	Yes
P64	AVPC	0.92	Polyprogression	Bladder neck	TUR	Yes	Yes	Yes
P65	AVPC	4.84	Oligoprogression	Lesion in prostate gland	Prostate biopsy		Yes	Yes
P66	AVPC	0.05	Polyprogression	Bladder neck	TUR		Yes	Yes
P67	AVPC	7.8	Polyprogression	Lesion in prostate gland	Prostate biopsy	Yes	Yes	Yes
P68	AVPC	4.67	Polyprogression	Liver	Metastase biopsy		Yes	Yes			Yes
P70	AVPC	0.01	Polyprogression	Lymph node	Metastase biopsy		Yes	Yes
P71	AVPC	7.42	Polyprogression	Lung	Metastase biopsy	Yes	Yes		Yes
P74	AVPC	1.13	Polyprogression	Lesion in prostate gland	Prostate biopsy		Yes	Yes
P75	AVPC	337	Polyprogression	Lesion in prostate gland	Prostate biopsy		Yes	Yes
P76	AVPC	365	Polyprogression	Lesion in prostate gland	Prostate biopsy		Yes	Yes
P77	AVPC	3.75	Polyprogression	Lesion in prostate gland	Prostate biopsy	Yes	Yes	Yes
P78	AVPC	107	Oligoprogression	Lesion in prostate gland	Prostate biopsy	Yes	Yes	Yes
P79	AVPC	1.62	Polyprogression	Bladder neck	TUR		Yes	Yes
P81	AVPC	27.09	Oligoprogression	Lesion in prostate gland	Prostate biopsy	Yes	Yes	Yes
P82	AVPC	6.7	Polyprogression	Lesion in prostate gland	Prostate biopsy	Yes	Yes	Yes
P83	AVPC	6.7	Polyprogression	Lesion in prostate gland	Prostate biopsy	Yes	Yes	Yes
P85	AVPC	2.05	Oligoprogression	Lesion in prostate gland	Prostate biopsy		Yes	Yes
P86	AVPC	32	Polyprogression	Bladder neck	TUR	Yes	Yes	Yes
P87	AVPC	61.33	Polyprogression	Bladder neck	TUR	Yes	Yes	Yes
P89	AVPC	27.6	Polyprogression	Liver	Metastase biopsy		Yes	Yes			Yes
P91	AVPC	22.8	Polyprogression	Lesion in prostate gland	Prostate biopsy	Yes	Yes	Yes
P92	AVPC	10.17	Oligoprogression	Lesion in prostate gland	Palliative cystoprostatectomy	Yes	Yes	Yes
Abbreviations: CRPC, castration-resistant prostate cancer; AVPC, aggressive-variant prostate cancer; PSA, prostate specific antigen; NGS, next generation sequencing; PSMA, prostate-specific membrane antigen; PET, positron emission tomography ; mpMRI,multiparametric magnetic resonance imaging; CT, computerized tomography; ECT, emission computed tomograph; CEUS, contrast-enhanced ultrasonographic i…
