# Supplementary material for: Concordance and Clinical Significance of Genomic Alterations in Progressive Tumor Tissue and Matched Circulating Tumor DNA in Aggressive-variant Prostate Cancer
Source: Cancer Res Commun. 2023 Nov 3;3(11):2221–32. doi: 10.1158/2767-9764.CRC-23-0175 (PMC10624154; doi:10.1158/2767-9764.CRC-23-0175)
Supplement: Supplementary Table 2 — Somatic Mutations and Deleterious Germline Mutations Detected in Progressive Tumor Tissue and Matched Circulating Tumor DNA for Each AVPC Patient. [file crc-23-0175-s02.xls]

## Sheet: Supplementary Table 2
Supplementary Table 2. Somatic Mutations and Deleterious Germline Mutations Detected in Progressive Tumor Tissue and Matched Circulating Tumor DNA for Each AVPC Patient.
Sample	Chrom	Position	Ref	Alt	Gene	Effect	Type of Mutation	ClinSig	Tumor Tissue AF(%)	ctDNA AF(%)
Mutations detected in both ctDNAand tumor tissue
P01	chr17	7579420	G	-	TP53	Frameshift deletion p.S90fs*33	Somatic	Pathogenic	0.332	0.156
P07	chr17	37657610	CT	AA	CDK12	Nonsynonymous SNV p.L843K	Somatic	VUS	0.257	0.015
P08	chr17	7577147	AG	-	TP53	Frameshift deletion p.L264fs	Somatic	Pathogenic	0.833	0.406
P11	chr14	38061224	CTCGAACATGTTGCCGGAGTC	-	FOXA1	Nonframeshift deletion p.D249_E255del	Somatic	VUS	0.349	0.191
P11	chr17	7577022	G	A	TP53	Stopgain p.R306*	Somatic	Pathogenic	0.873	0.387
P11	chrX	66943552	A	G	AR	Nonsynonymous SNV p.T878A	Somatic	Pathogenic	0.076	0.055
P13	chr14	38061221	GTTCTCGAACATGTTGCCGGA	-	FOXA1	Nonframeshift deletion p.S250_N256del	Somatic	VUS	0.279	0.054
P14	chr17	7578475	G	-	TP53	Frameshift deletion p.P152fs	Somatic	Pathogenic	0.089	0.199
P15	chr10	89720805	CTTT	-	PTEN	Frameshift deletion p.T319fs*24	Somatic	Pathogenic	0.477	0.029
P15	chr17	7578475	G	-	TP53	Frameshift deletion p.P152fs*18	Somatic	Pathogenic	0.557	0.123
P16	chrX	66937372	G	T	AR	Nonsynonymous SNV p.W742C	Somatic	VUS	0.467	0.229
P18	chr10	89653805	A	G	PTEN	Nonsynonymous SNV p.M35V	Somatic	Pathogenic	0.081	0.329
P18	chr10	89717741	G	T	PTEN	Stopgain p.E256*	Somatic	Pathogenic	0.083	0.188
P18	chr17	7577550	C	A	TP53	Nonsynonymous SNV p.G244V	Somatic	Pathogenic	0.23	0.619
P18	chr17	37672045	C	T	CDK12	Stopgain p.Q944*	Somatic	Pathogenic	0.135	0.319
P18	chr17	47696689	A	T	SPOP	Nonsynonymous SNV p.Y87N	Somatic	Pathogenic	0.147	0.361
P18	chr5	112175801	TCCA	-	APC	Frameshift deletion p.S1504fs*2	Somatic	Pathogenic	0.1	0.336
P22	chr10	89717664	G	T	PTEN	Nonsynonymous SNV p.G230V	Somatic	VUS	0.168	0.045
P22	chr14	38061195	C	T	FOXA1	Nonsynonymous SNV p.R265H	Somatic	VUS	0.272	0.029
P22	chr17	37646947	C	T	CDK12	Nonsynonymous SNV p.A690V	Somatic	VUS	0.352	0.125
P22	chr17	37657655	C	T	CDK12	Nonsynonymous SNV p.R858W	Somatic	VUS	0.164	0.05
P25	chr17	37667818	CCGACCTCCAGAACTACTGCTA	-	CDK12	Stopgain p.Y901*	Somatic	Pathogenic	0.279	0.118
P25	chr17	37673733	GTT	-	CDK12	Nonframeshift deletion p.V963del	Somatic	VUS	0.395	0.197
P29	chr17	7577575	A	G	TP53	Nonsynonymous SNV p.Y236H	Somatic	VUS	0.793	0.058
P31	chr17	7578457	C	T	TP53	Nonsynonymous SNV p.R158H	Somatic	Pathogenic	0.207	0.052
P31	chrX	66937371	G	T	AR	Nonsynonymous SNV p.W742L	Somatic	VUS	0.25	0.099
P32	chr17	7577575	A	G	TP53	Nonsynonymous SNV p.Y236H	Somatic	VUS	0.664	0.074
P35	chr13	32905141	CA	-	BRCA2	Frameshift deletion p.T256fs*19	Germline	Pathogenic	0.4803	0.4803
P35	chr17	7578190	T	C	TP53	Nonsynonymous SNV p.Y220C	Somatic	Pathogenic	0.786	0.079
P38	chr1	46726468	-	CATCATGGCTG	RAD54L	Frameshift insertion p.D183fs*9	Germline	Pathogenic	0.488	0.488
P40	chr11	108160488	C	T	ATM	Stopgain p.R1466*	Somatic	Pathogenic	0.36	0.123
P40	chr13	48947629	G	A	RB1	Splicing NA	Somatic	Pathogenic	0.527	0.13
P40	chr14	38061128	GGCGCCGCTGCCCCCGCTTCCGCTCCCGCCCCCGCCGCCGGCCCCCGGCTGCTTCTCGCACTTGAA	-	FOXA1	Nonframeshift deletion p.F266_A287del	Somatic	VUS	0.303	0.07
P40	chrX	66937372	G	T	AR	Nonsynonymous SNV p.W742C	Somatic	VUS	0.727	0.276
P40	chrX	66943552	A	G	AR	Nonsynonymous SNV p.T878A	Somatic	Pathogenic	0.706	0.217
P43	chr17	41258473	C	T	BRCA1	Nonsynonymous SNV p.R71K	Germline	Pathogenic	0.4952	0.4952
P49	chr17	7579414	C	T	TP53	Stopgain p.W91*	Somatic	Pathogenic	0.113	0.638
P50	chr17	37672003	T	G	CDK12	Nonsynonymous SNV p.F930V	Somatic	VUS	0.938	0.791
P53	chr17	37627353	C	A	CDK12	Stopgain p.S423*	Somatic	Pathogenic	0.328	0.709
P53	chr17	37627793	C	T	CDK12	Stopgain p.Q570*	Somatic	Pathogenic	0.091	0.217
P54	chr10	89711918	-	ATAG	PTEN	Frameshift insertion p.S179fs*2	Somatic	Pathogenic	0.698	0.894
P54	chr13	48881472	AGATA	-	RB1	Frameshift deletion p.K65fs*43	Somatic	Pathogenic	0.741	0.888
P61	chr17	7578212	G	A	TP53	Stopgain p.R213*	Somatic	Pathogenic	0.969	0.844
P63	chr13	48916841	TA	-	RB1	Frameshift deletion p.I124fs*6	Somatic	Pathogenic	0.284	0.095
P63	chr14	38060845	G	-	FOXA1	Frameshift deletion p.H382fs*7	Somatic	Pathogenic	0.352	0.152
P63	chr17	7578535	T	G	TP53	Nonsynonymous SNV p.K132T	Somatic	Pathogenic	0.349	0.186
P64	chr14	38061212	GTAGCAGCCGTTCTCGAACAT	-	FOXA1	Nonframeshift deletion p.M253_Y259del	Somatic	VUS	0.56	0.07
P65	chr13	48881511	G	A	RB1	Stopgain p.W78*	Somatic	Pathogenic	0.399	0.246
P65	chr13	48934170	G	T	RB1	Stopgain p.E209*	Somatic	Pathogenic	0.392	0.25
P65	chr17	7577079	C	A	TP53	Stopgain p.E287*	Somatic	Pathogenic	0.7	0.432
P67	chr11	108143551	C	T	ATM	Nonsynonymous SNV p.R1086C	Somatic	VUS	0.099	0.029
P67	chr14	38061229	ACATGTT	-	FOXA1	Frameshift deletion p.N252fs	Somatic	Pathogenic	0.151	0.035
P67	chr17	37618607	G	-	CDK12	Frameshift deletion p.E95fs	Somatic	Pathogenic	0.122	0.033
P67	chr17	37676330	G	-	CDK12	Frameshift deletion p.A1029fs	Somatic	Pathogenic	0.101	0.036
P68	chr14	38061226	CGAACATGTTGC	-	FOXA1	Nonframeshift deletion p.G251_F254del	Somatic	VUS	0.472	0.086
P68	chr17	7578550	G	A	TP53	Nonsynonymous SNV p.S127F	Somatic	VUS	0.889	0.1
P70	chr17	7578253	C	A	TP53	Nonsynonymous SNV p.G199V	Somatic	Pathogenic	0.947	0.101
P70	chrX	66766467	G	C	AR	Nonsynonymous SNV p.Q493H	Somatic	VUS	0.933	0.23
P74	chr17	7578275	G	A	TP53	Stopgain p.Q192*	Somatic	Pathogenic	0.651	0.287
P75	chr17	7577534	C	G	TP53	Nonsynonymous SNV p.R249S	Somatic	VUS	0.483	0.115
P76	chr17	7577534	C	G	TP53	Nonsynonymous SNV p.R249S	Somatic	VUS	0.104	0.219
P77	chr10	89692793	C	G	PTEN	Nonsynonymous SNV p.H93D	Somatic	VUS	0.09	0.013
P78	chr12	124839997	T	C	NCOR2	Nonsynonymous SNV p.Q1121R	Somatic	VUS	0.389	0.037
P78	chr12	124950768	-	T	NCOR2	Frameshift insertion p.I219fs*21	Somatic	Pathogenic	0.105	0.036
P78	chr12	124957636	G	-	NCOR2	Frameshift deletion p.S152fs*21	Somatic	Pathogenic	0.33	0.069
P78	chr14	38060907	C	T	FOXA1	Nonsynonymous SNV p.S361N	Somatic	VUS	0.228	0.013
P78	chr14	38061192	A	G	FOXA1	Nonsynonymous SNV p.F266S	Somatic	VUS	0.402	0.038
P78	chr14	68352613	T	-	RAD51B	Frameshift deletion p.R162fs*11	Somatic	Pathogenic	0.313	0.048
P78	chr16	68842627	T	G	CDH1	Nonsynonymous SNV p.V188G	Somatic	VUS	0.485	0.053
P78	chr17	16021246	T	-	NCOR1	Frameshift deletion p.R671fs*97	Somatic	Pathogenic	0.226	0.014
P78	chr17	16029456	-	T	NCOR1	Frameshift insertion p.T525fs*11	Somatic	Pathogenic	0.079	0.025
P78	chrX	66937371	G	T	AR	Nonsynonymous SNV p.W742L	Somatic	VUS	0.199	0.04
P81	chr14	38061249	T	C	FOXA1	Nonsynonymous SNV p.H247R	Somatic	VUS	0.446	0.02
P85	chr13	49030460	C	-	RB1	Frameshift deletion p.S646fs*12	Somatic	Pathogenic	0.956	0.59
P85	chr17	7578406	C	T	TP53	Nonsynonymous SNV p.R175H	Somatic	Pathogenic	0.915	0.642
P86	chr11	108192091	AC	-	ATM	Stopgain p.L2173*	Somatic	Pathogenic	0.758	0.081
P86	chr14	38061191	G	C	FOXA1	Nonsynonymous SNV p.F266L	Somatic	VUS	0.449	0.03
P89	chr2	16082899	G	T	MYCN	Nonsynonymous SNV p.R238L	Somatic	VUS	0.224	0.209
P89	chrX	66931463	T	A	AR	Nonsynonymous SNV p.L702H	Somatic	Pathogenic	0.33	0.185
P91	chr10	89725055	C	A	PTEN	Stopgain p.Y346*	Somatic	Pathogenic	0.057	0.123
P91	chr17	7577575	A	G	TP53	Nonsynonymous SNV p.Y236H	Somatic	VUS	0.297	0.136
P87	chr11	108098542	G	T	ATM	Stopgain p.E38X	Somatic	Pathogenic	0.128	0.021
P87	chr14	38061208	G	C	FOXA1	Nonsynonymous SNV p.F261S	Somatic	VUS	0.049	0.015
Mutations detected in tumor tissue but missed in ctDNA								VUS
P07	chr17	37619280	-	A	CDK12	Stopgain p.Y319*	Somatic	Pathogenic	0.238
P07	chr14	38060682	-	T	FOXA1	Frameshift insertion p.S436fs	Somatic	VUS	0.235
P09	chr16	89877415	C	T	FANCA	Nonsynonymous SNV p.M116I	Somatic	VUS	0.373
P09	chr14	38061208	G	C	FOXA1	Nonsynonymous SNV p.R261G	Somatic	VUS	0.392
P09	chrX	66937371	G	T	AR	Nonsynonymous SNV p.W742L	Somatic	VUS	0.69
P09	chrX	66937372	G	T	AR	Nonsynonymous SNV p.W742C	Somatic	VUS	0.055
P09	chr11	108139299	G	T	ATM	Nonsynonymous SNV p.S934I	Somatic	VUS	0.346
P09	chr12	124915227	C	T	NCOR2	Nonsynonymous SNV p.R330H	Somatic	VUS	0.369
P09	chr10	89692826	T	-	PTEN	Frameshift deletion p.C105fs	Somatic	Pathogenic	0.338
P09	chr10	89720811	-	A	PTEN	Frameshift insertion p.N323fs	Somatic	Pathogenic	0.379
P09	chr2	215609881	T	C	BARD1	Nonsynonymous SNV p.T605A	Somatic	VUS	0.357
P09	chr17	33430296	G	A	RAD51D	Nonsynonymous SNV p.R80W	Somatic	VUS	0.364
P13	chr16	50815197	GCACTCGGTATTTCACCTGTGCCCTGAAGAAGGCGCTGTTTGTGAAACTGAAGAG	-	CYLD	Frameshift deletion p.G520fs*24	Somatic	Pathogenic	0.255
P13	chrX	66931279	C	A	AR	Nonsynonymous SNV p.Q641K	Somatic	VUS	0.825
P23	chr11	108143493	A	-	ATM	Frameshift deletion p.D1067fs	Somatic	Pathogenic	0.206
P23	chr13	32913583	A	G	BRCA2	Nonsynonymous SNV p.I1697M	Somatic	VUS	0.19
P23	chr13	32971066	A	G	BRCA2	Nonsynonymous SNV p.N3178S	Somatic	VUS	0.236
P23	chr16	23652457	G	A	PALB2	Nonsynonymous SNV p.P8S	Somatic	VUS	0.075
P23	chr16	68857395	A	G	CDH1	Nonsynonymous SNV p.Q677R	Somatic	VUS	0.05
P23	chr17	7577555	G	T	TP53	Stopgain p.C242X	Somatic	Pathogenic	0.105
P23	chr17	15989618	A	T	NCOR1	Nonsynonymous SNV p.I1052K	Somatic	VUS	0.201
P23	chr17	37650879	G	A	CDK12	Nonsynonymous SNV p.R784Q	Somatic	VUS	0.211
P23	chr17	41197708	T	C	BRCA1	Nonsynonymous SNV p.H1860R	Somatic	VUS	0.217
P23	chr17	41246628	T	C	BRCA1	Nonsynonymous SNV p.K307R	Somatic	VUS	0.074
P23	chr17	59761207	C	T	BRIP1	Nonsynonymous SNV p.C1067Y	Somatic	VUS	0.262
P23	chr2	16082872	C	T	MYCN	Nonsynonymous SNV p.A229V	Somatic	VUS	0.213
P23	chr22	29120890	A	G	CHEK2	Nonsynonymous SNV p.Y156H	Somatic	VUS	0.201
P23	chr22	29130447	G	T	CHEK2	Nonsynonymous SNV p.P88H	Somatic	VUS	0.095
P23	chr3	142185207	A	G	ATR	Nonsynonymous SNV p.F2286L	Somatic	VUS	0.2
P23	chr3	142218484	T	C	ATR	Nonsynonymous SNV p.N1789D	Somatic	VUS	0.131
P23	chr3	142257358	C	T	ATR	Nonsynonymous SNV p.A1231T	Somatic	VUS	0.238
P23	chr5	112178843	A	G	APC	Nonsynonymous SNV p.N2518D	Somatic	VUS	0.227
P23	chrX	66937371	G	T	AR	Nonsynonymous SNV p.W742L	Somatic	VUS	0.12
P23	chrX	66937372	G	T	AR	Nonsynonymous SNV p.W742C	Somatic	VUS	0.217
P28	chr13	32914865	-	A	BRCA2	Frameshift insertion p.T2125fs	Somatic	Pathogenic	0.428
P28	chr17	7577085	C	T	TP53	Nonsynonymous SNV p.E285K	Somatic	Pathogenic	0.414
P33	chr14	38061238	-	GGAGTCCGGGTGCAGCGTCCAGTA	FOXA1	Nonframeshift insertion p.Y243_S250dup	Somatic	VUS	0.381
P33	chr17	7574003	G	-	TP53	Frameshift deletion p.R342fs*3	Somatic	Pathogenic	0.212
P39	chrX	66931527	-	TCATAAAATCCTTGCCCAAGCCAATGTTTAGAGGGGTTTTTCCAGTGTTATCTTCTAAACTTTTTACAGTTT	AR	Stopgain p.L723_P724insS*	Somatic	Pathogenic	0.243
P40	chr12	124831379	C	T	NCOR2	Nonsynonymous SNV p.V1364M	Somatic	VUS	0.131
P42	chr12	124821413	G	A	NCOR2	Nonsynonymous SNV p.P2001S	Somatic	VUS	0.062
P42	chr12	124821416	C	T	NCOR2	Nonsynonymous SNV p.A2000T	Somatic	VUS	0.07
P42	chr16	50788305	A	G	CYLD	Nonsynonymous SNV p.I295V	Somatic	VUS	0.072
P42	chr17	15961815	G	A	NCOR1	Nonsynonymous SNV p.P1994S	Somatic	VUS	0.103
P43	chr14	38061226	CGAACATGTTGC	-	FOXA1	Nonframeshift deletion p.G251_F254del	Somatic	VUS	0.405
P43	chr17	41215948	G	C	BRCA1	Nonsynonymous SNV p.R1699G	Somatic	VUS	0.454
P47	chr10	89720793	-	CTATGTGATCAAGAAATCGATAGCATTTGCAGTATAGAGCGTGCAGATAATGACAAGGAATA	PTEN	Frameshift insertion p.L316fs*12	Somatic	Pathogenic	0.737
P47	chr17	7577523	G	T	TP53	Nonsynonymous SNV p.T253N	Somatic	VUS	0.27
P47	chr17	47696430	C	A	SPOP	Nonsynonymous SNV p.W131C	Somatic	Pathogenic	0.222
P48	chr14	38061249	T	C	FOXA1	Nonsynonymous SNV p.H247R	Somatic	VUS	0.477
P52	chr14	38061115	C	G	FOXA1	Nonsynonymous SNV p.E292Q	Somatic	VUS	0.221
P56	chr14	68353880	G	A	RAD51B	Nonsynonymous SNV p.A239T	Somatic	VUS	0.217
P56	chr17	37650919	A	-	CDK12	Frameshift deletion p.D798fs*23	Somatic	Pathogenic	0.634
P68	chr13	48919259	ACCAAAGT	-	RB1	Stopgain p.T142*	Somatic	Pathogenic	0.605
P68	chr16	23641351	TAAAGGAGTA	-	PALB2	Stopgain p.Y705*	Somatic	Pathogenic	0.427
P71	chr17	7578449	C	T	TP53	Nonsynonymous SNV p.A161T	Somatic	VUS	0.492
P71	chrX	66931313	C	G	AR	Nonsynonymous SNV p.P652R	Somatic	VUS	0.054
P77	chr11	108196929	A	T	ATM	Stopgain p.K2318*	Somatic	Pathogenic	0.055
P77	chr13	48934162	T	G	RB1	Stopgain p.L206*	Somatic	Pathogenic	0.079
P77	chr14	38061223	TCTCGA	-	FOXA1	Nonframeshift deletion p.F254_N256delinsY	Somatic	VUS	0.113
P78	chr11	125514419	C	T	CHEK1	Nonsynonymous SNV p.R372W	Somatic	VUS	0.09
P78	chr12	124824710	-	C	NCOR2	Frameshift insertion p.S1844fs*183	Somatic	Pathogenic	0.052
P78	chr13	32914802	A	G	BRCA2	Nonsynonymous SNV p.K2104E	Somatic	VUS	0.071
P78	chr13	32953590	G	T	BRCA2	Nonsynonymous SNV p.R2964M	Somatic	VUS	0.087
P78	chr13	32954186	C	T	BRCA2	Nonsynonymous SNV p.P3054S	Somatic	VUS	0.095
P78	chr13	49033886	G	T	RB1	Stopgain p.E675*	Somatic	Pathogenic	0.083
P78	chr17	7572927	T	A	TP53	Stoploss p.*394Cext*9	Somatic	VUS	0.052
P78	chr2	215595149	T	G	BARD1	Nonsynonymous SNV p.N663H	Somatic	VUS	0.056
P78	chrX	66943606	A	G	AR	Nonsynonymous SNV p.M896V	Somatic	VUS	0.061
P81	chr17	37619301	CC	-	CDK12	Frameshift deletion p.P326fs*24	Somatic	Pathogenic	0.46
P89	chr13	32906819	-	TACAGCATTCTAATATTGACACTTTAAGCATGTAAGTTGTACCTTGATTTTAGGGCACTGATACCCATTAA	BRCA2	Frameshift insertion p.G402fs*12	Somatic	Pathogenic	0.144
P92	chr16	89877415	G	A	FANCA	Nonsynonymous SNV p.A980V	Somatic	VUS	0.173
P92	chr14	38061208	G	T	FOXA1	Nonsynonymous SNV p.H247N	Somatic	VUS	0.092
P92	chrX	66937371	G	T	AR	Nonsynonymous SNV p.W742C	Somatic	VUS	0.467
P92	chrX	66937372	T	A	AR	Nonsynonymous SNV p.W710H	Somatic	VUS	0.155
P92	chr11	108198439	C	T	ATM	Nonsynonymous SNV p.T2348M	Somatic	VUS	0.146
P92	chr12	124826590	G	A	NCOR2	Nonsynonymous SNV p.A1656V	Somatic	VUS	0.139
P92	chr10	89711904	TG	-	PTEN	Frameshift deletion p.K176fs	Somatic	Pathogenic	0.238
P92	chr10	89690846	-	CATATTATTTAGAGACA	PTEN	Nonframeshift insertiom insertion p.V85delinesAYYLETI	Somatic	Pathogenic	0.179
P92	chr2	215645439	A	G	BARD1	Nonsynonymous SNV p.F387L	Somatic	VUS	0.142
P92	chr17	56809886	C	T	RAD51D	Nonsynonymous SNV p.T336I	Somatic	VUS	0.322
Mutations detected in ctDNA but missed in tumor tissue								VUS
P01	chr12	124957636	G	-	NCOR2	Frameshift deletion p.S152fs*21	Somatic	Pathogenic		0.011
P07	chr17	37619279	-	A	CDK12	Stopgain p.Y319_S320delinsX	Somatic	VUS		0.259
P14	chr13	49050909	G	T	RB1	Stopgain p.G865X	Somatic	Pathogenic		0.226
P15	chr13	49050909	G	T	RB1	Stopgain p.G865*	Somatic	Pathogenic		0.17
P16	chr17	7577548	C	T	TP53	Nonsynonymous SNV p.G245S	Somatic	Pathogenic		0.078
P18	chr11	108123609	C	T	ATM	Nonsynonymous SNV p.A623V	Somatic	VUS		0.01
P18	chr12	124832801	G	-	NCOR2	Frameshift deletion p.H1302fs*12	Somatic	Pathogenic		0.011
P18	chrX	66931373	-	TTGTAAAGGGGAACCCTCTTACATTGTTGGTGGGAATGTAAATTATTATTA	AR	Nonframeshift insertion p.P672_I673insCKGEPSYIVGGNVNYYY	Somatic	VUS		0.019
P22	chrX	66931463	T	A	AR	Nonsynonymous SNV p.L702H	Somatic	Pathogenic		0.055
P26	chr17	7578457	C	T	TP53	Nonsynonymous SNV p.R158H	Somatic	Pathogenic		0.12
P29	chr14	38061114	TCAGGGCCGCCCTTGGCGCCGCTGCCCCCGCTTCCGCTCCCGCCCCCGCCGCCGGCCCCCGGCTGCTTCTCGCACTTG	-	FOXA1	Nonframeshift deletion p.F266_E292delinsL	Somatic	VUS		0.024
P29	chrX	66766400	GCGGCGGCG	-	AR	Nonframeshift deletion p.G471_G473del	Somatic	VUS		0.98
P32	chr16	50820768	A	C	CYLD	Nonsynonymous SNV p.Y651S	Somatic	VUS		0.012
P40	chr17	41246218	T	-	BRCA1	Frameshift deletion p.S444fs*9	Somatic	Pathogenic		0.017
P50	chrX	66766370	GCGGCGGCGGCGGCGGCGGCGGCGGCGGCGGCGGCGGCG	-	AR	Nonframeshift deletion p.G461_G473del	Somatic	VUS		0.023
P53	chrX	66766370	GCGGCGGCGGCGGCGGCGGCGGCGGCGGCGGCGGCGGCG	-	AR	Nonframeshift deletion p.G461_G473del	Somatic	VUS		0.072
P54	chr17	7576900	GA	-	TP53	Frameshift deletion p.Q317fs*19	Somatic	Pathogenic		0.892
P65	chr10	89692777	ATAT	TC	PTEN	Frameshift substitution p.Q87fs*4	Somatic	Pathogenic		0.016
P65	chr16	50820768	A	C	CYLD	Nonsynonymous SNV p.Y651S	Somatic	VUS		0.014
P68	chrX	66766357	GGCGGCGGCGGCGGCGGCGGCGGCGGCGGCGGCGGC	-	AR	Nonframeshift deletion p.G462_G473del	Somatic	VUS		0.018
P68	chr16	23641351	TAAAGGAGTA	-	PALB2	Frameshift deletion p.Y705fs	Somatic	VUS		0.027
P68	chr13	48919256	AGTACCAA	-	RB1	Frameshift deletion p.T142fs	Somatic	VUS		0.031
P70	chr12	124846816	G	-	NCOR2	Frameshift deletion p.R986fs	Somatic	Pathogenic		0.013
P70	chr2	215646008	T	-	BARD1	Frameshift deletion p.K197fs	Somatic	Pathogenic		0.01
P71	chrX	66943543	C	T	AR	Nonsynonymous SNV p.H875Y	Somatic	Pathogenic		0.097
P74	chr13	32906510	-	AAGCACATTAATATT	BRCA2	Stopgain p.V299delinsEAH*	Somatic	Pathogenic		0.023
P74	chr3	142272549	G	T	ATR	Nonsynonymous SNV p.H856N	Somatic	VUS		0.015
P74	chr3	142272551	G	T	ATR	Nonsynonymous SNV p.T855K	Somatic	VUS		0.014
P74	chr5	112170699	-	AACTTCTAT	APC	Stopgain p.H598_C599ins*	Somatic	Pathogenic		0.013
P74	chr5	112170700	-	T	APC	Frameshift insertion p.T600fs*2	Somatic	Pathogenic		0.017
P77	chr17	41244117	T	G	BRCA1	Nonsynonymous SNV p.Q1144P	Somatic	VUS		0.073
P77	chr3	142254031	-	GTA	ATR	Nonframeshift insertion p.T1279delinsIP	Somatic	VUS		0.01
P77	chr3	142254036	C	A	ATR	Nonsynonymous SNV p.E1277D	Somatic	VUS		0.017
P77	chr3	142280195	-	C	ATR	Frameshift insertion p.C413fs*11	Somatic	Pathogenic		0.011
P78	chr16	50811778	-	ATGAATATGATGTTAATAACTG	CYLD	Frameshift insertion p.F355fs*2	Somatic	Pathogenic		0.014
P78	chr3	142172064	-	GTTAGTAGAAGGTA	ATR	Frameshift insertion p.T2556fs*19	Somatic	Pathogenic		0.01
P79	chr16	50811781	-	A	CYLD	Stopgain p.Y356*	Somatic	Pathogenic		0.01
P81	chr17	37619300	CC	-	CDK12	Frameshift deletion p.P326fs	Somatic	Pathogenic		0.038
P82	chr13	32953509	A	-	BRCA2	Frameshift deletion p.N2937fs*39	Somatic	Pathogenic		0.057
P82	chr14	38061249	T	C	FOXA1	Nonsynonymous SNV p.H247R	Somatic	VUS		0.05
P89	chr17	7577013	GCTTACCTC	-	TP53	Splicing NA	Somatic	Pathogenic		0.216
P83	chr13	32953509	A	-	BRCA2	Frameshift deletion p.N2937fs*39	Somatic	VUS		0.057
P83	chr14	38061249	T	C	FOXA1	Nonsynonymous SNV p.H247R	Somatic	VUS		0.05
Abbreviations: AF, allele fraction; Alt, alteration; Chrom, chromosome; CilnSig, clinical significance; ctDNA, circulating tumor DNA; Ref, reference; VUS,variant of unknown significance.
