# Supplementary material for: Concordance and Clinical Significance of Genomic Alterations in Progressive Tumor Tissue and Matched Circulating Tumor DNA in Aggressive-variant Prostate Cancer
Source: Cancer Res Commun. 2023 Nov 3;3(11):2221–32. doi: 10.1158/2767-9764.CRC-23-0175 (PMC10624154; doi:10.1158/2767-9764.CRC-23-0175)
Supplement: Supplementary Table 4 — Clinical Characteristics of AVPC Patients, Stratified by Systemic Therapy with or without Local Therapy [file crc-23-0175-s04.xls]

## Sheet: Supplementary Table 4
Supplementary Table 4. Clinical Characteristics of AVPC Patients, Stratified by Systemic Therapy with or without Local Therapy
Initial diagnosis
Characteristic	Systemic therapy without LT（n=49）	Systemic therapy with LT（n=14）	P
PSA			0.694
meidan (IQR)	63 (25.16, 100)	111.1 (13.28, 467.61)
Gleason score, n (%)			0.891
≤8	18 (36.7%)	4 (28.6%)
>8	28 (57.1%)	9 (64.3%)
Unknow	3 (6.1%)	1 (7.1%)
T stage, n (%)			0.398
≤T3a	1 (2.0%)	1 (7.1%)
>T3a	48 (98.0%)	13 (92.9%)
N stage, n (%)			1.000
N0	3 (6.1%)	1 (7.1%)
N1	46 (93.9%)	13 (92.9%)
M stage, n (%)			0.307
M0	3 (6.1%)	2 (14.3%)
M1	46 (93.9%)	12 (85.7%)
Time-point of NGS
Age			0.756
mean ± SD	65.85 ± 9.49	68.37 ± 6.69
Time to CRPC			0.323
meidan (IQR)	9 (5, 22)	20.5 (5, 35.75)
PSA			0.027
meidan (IQR)	15.09 (1.4, 77.36)	1.58 (0.41, 8.69)
Metastasis status, n (%)			< 0.001
Oligoprogressive lesion	8 (16.3%)	14 (22.2%)
Polyprogressive lesion	41 (83.7%)	0 (0%)
ECOG, n (%)			0.020
0	31 (63.3%)	14 (100.0%)
1	16 (32.7%)	0 (0%)
2	2 (4.1%)	0 (0%)
ctDNA%			0.004
meidan (IQR)	0.19 (0.08, 0.42)	0.04 (0.02, 0.08)
Followed treatment after NGS			0.250
Treatment-naive	16 (44.9%)	8 (57.2%)
NHT	4 (25.0%)	4 (50.0%)
Chemo
-Platinum-based chemo	2 (12.5%)	4 (50.0%)
-Docetaxel only	10 (80%)	0 (0%)
Others	0 (0%)	0 (0%)
First-line treatment	22 (34.9%)	5 (35.7%)
NHT	3 (13.6%)	2 (40.0%)
Chemo
-Platinum-based chemo	9 (40.9%)	1 (20.0%)
-Docetaxel only	9 (40.9%)	2 (40.0%)
Others	1 (4.5%)
Second-line or later-line treatment	11 (22.4%)	1 (7.1%)
NHT	5 (45.4%)	0 (0%)
Chemo
-Platinum-based chemo	2 (18.1%)	0 (0%)
-Docetaxel only	3 (27.2%)	1 (100.0%)
Others	1 (9.1%)	0 (0%)
Median follow-up time from initial diagnosis			0.051
meidan (IQR)	28 (13, 47)	44 (33, 64)
Abbreviations: CRPC, castration-resistant prostate cancer; AVPC, aggressive-variant prostate cancer; PSA, prostate specific antigen; NGS, next generation sequencing; NHT, next-generation hormonal therapy; Chemo, chemotherapy.
