# Supplementary material for: Concordance and Clinical Significance of Genomic Alterations in Progressive Tumor Tissue and Matched Circulating Tumor DNA in Aggressive-variant Prostate Cancer
Source: Cancer Res Commun. 2023 Nov 3;3(11):2221–32. doi: 10.1158/2767-9764.CRC-23-0175 (PMC10624154; doi:10.1158/2767-9764.CRC-23-0175)
Supplement: Supplementary Table 5 — Overview of Published and Ongoing Clinical Studies of Patients with AVPC. [file crc-23-0175-s05.xls]

## Sheet: Supplementary Table 5
Supplementary Table 5. Overview of Published and Ongoing Clinical Studies of Patients with AVPC.
Research	Study-type	Patients number of AVPC	Image technology	Genomic testing	Drug combination	Mayjor point	Efficacy / Status
Publihed Clinical Lliterature about AVPC
Aparicio et al. 2013/2016	Phase 2, single-arm with 121 pts	121 (AVPC_C)	Bone scan, CT, MRI,and x-ray.	36 patients and 8 PDX with tumor tissue samples	Carboplatin/docetaxel(then second-line cisplatin/etoposide)	ORR; PFS; OS	34% ORR; Median PFS 5.1 mo; Median OS 16 mo.
Corn et al. 2019	Phase 2, rabdomized with 160 pts	90 (AVPC_C)	Bone scans, CT or MRI.	51 patients with ctDNA samples	Carboplatin/cabacitaxel vs.cabacitaxel	ORR; PFS; OS	57% vs. 21% ORR; Median PFS 7.3 vs. 4.5mo; Median OS 18.5 vs. 17.3 mo.
Slootbeek et al. 2020	Retrospective study with 71 pts	6 (AVPC_MS)	NA	6 AVPC and 24 Non-AVPC with tumor tissue samples	Carboplatin-based chemotherapy	Biochemical response; OS; Best radiographic response	50% pts had a >50% PSA decline and PR; Median OS 9.1 mo;
Brown et al. 2022	Phase 2, single-arm with 15 pts	15 (AVPC_C)	Bone scans, CT or MRI.	NA	Avelumab	ORR; rPFS; OS	6.7% ORR; Median rPFS 1.8 mo; Median OS 7.4 mo.
Our study
STPH cohort	Retrospective study with 92 pts	63 (AVPC_C)	PSMA-PET/CT, FDG-PET/CT, bone scans, CT, MRI and CEUS of liver metastases.	63 AVPC and 29 Non-AVPC with tumor tissue and matched ctDNA	Cis-platinum-based chemotherapy/NHT	PFS; OS	Median PFS 6 vs. 0.75mo; Median OS 11 vs. 8 mo.
Ongoing Clinical trial about AVPC
NCT04592237	Phase 2, rabdomized with 120 pts	AVPC_C & AVPC_MS			Platinum-Taxane-Cetrelimab Induction Followed by Niraparib Plus or Minus Cetrelimab Maintenance	PFS; OS; Radiographic, PSA CTC response rate; Incidence of adverse events.	Recruiting
NCT03263650	Phase 2, rabdomized with 123 pts	AVPC_C			Olaparib Maintenance Following Cabazitaxel-Carbo	PFS; OS; DDR signal genes changel; Radiographic response.	Active, not recruiting
NCT04709276	Phase 2, single-arm with 43 pts	AVPC_C			After carboplatin and cabazitaxel are discontinued, a combination of nivolumab and ipilimumab will be administered	PFS; OS; Radiographic response; PSA, CEA, CgA, LDH and ALP changes	Recruiting
NCT04388852	Phase 1, 80 pts (AVPC, UC and RCC)	AVPC_MS			Valemetostat (DS3201) in combination with ipilimumab	Incidence of adverse events; Maximum tolerated dose; Immunologic and molecular effects; TTF; ORR	Recruiting
Abbreviations: AVPC, aggressive-variant prostate cancer; AVPC_C, aggressive variant prostate cancer defined by clinicopathological criteria; AVPC_MS, aggressive variant prostate cancer defined by molecular signature; ORR, overall response rate; PFS, progression-free survival; OS, overall survival; PSMA, prostate-specific membrane antigen; MRI, magnetic resonance imaging; CT, computerized tomograp…
